# Supplementary material for: Differential immune gene expression in rainbow trout, Oncorhynchus mykiss (walbaum), exposed to five pathogens: Aeromonas salmonicida, Flavobacterium psychrophilum, Vibrio anguillarum, Yersinia ruckeri and Ichthyophthirius multifiliis
Source: Comp Immunol Rep. 2024 Sep 12;7:200166. doi: 10.1016/j.cirep.2024.200166 (PMC11437762; doi:10.1016/j.cirep.2024.200166)
Supplement: Supplementary file 2 — Supplementary material file 2. The qPCR results of comparing pathogens to each other is presented in spreadsheet tables. [file mmc2.xlsx]

## Sheet: Arrows - Infection Groups
				Clinical Signs Fold of Pathogen of Interest relatative to Reference Pathogen																												No Clinical Signs Fold of Pathogen of Interest relatative to Reference Pathogen
	Clinical Signs			Innate								Th1				Th2						Th17							No Clinical Signs			Innate								Th1				Th2
	POI	Oragan	Reference Pathogen	IL-1ß	IL-8	IL-6*	IL-10*	Cathelicidin 1	Cathelicidin 2	Lysozyme	SAA	IFNγ	IL-12	TGF ß*	TNF α	IL-4/13a	IgDm	IgDs	IgM	IgT	TCR ß	C3	IL-2	IL-17A/F2	IL17-C1	Il-17-C2	IL-22		POI	Oragan	Reference Pathogen	IL-1ß	IL-8	IL-6*	IL-10*	Cathelicidin 1	Cathelicidin 2	Lysozyme	SAA	IFNγ	IL-12	TGF ß*	TNF α	IL-4/13a	IgDm	IgDs	IgM	IgT	TCR ß
	Pathogen of interest: Ich	Gill	Aeromonas	↓	↓		↓	↑	↓	↓	↓	↑			↓	↑		↑	↑	↑	▼		↑			↓	↓		Pathogen of interest: Ich	Gill	Aeromonas			▲	↑	↑				↑	↑			↑			↑	↑	▼
			Flavo				↓		↓	↓	↓	↓	↓	↓	↓	↑				↑	▼			↓	↓	↓	↓				Flavo		↑	↑		↑	↑		↑		↑			↑	↓		↑		▼
			Vibrio		↓	↓		↑	↓	↓	↓	↑	↓	↓	↓	↑			↑	↑	▼			↓	↓	↓	↓				Vibrio			▲		↑													▼
			Yersinia	↓	↓	↓	↓	↑	↓	↓	↓		↓	↓	↓	↑			↑	↑	▼		↓		↓	↓	↓				Yersinia		↑			↑		↓						↑			↑	↑	▼
		Liver	Aeromonas	↓	↓	↓	↓	↓	↓	↓	↓	↓	↓	↓	↓	↓	↓						↓	↓	↓		↓			Liver	Aeromonas	↓		↓	↓	↓	↓		↓	↓	↓	↓	↓	↓		↓	↓	↓	↓
			Flavo			↓	↓	↓	↓		↓	↓	↓		↓		↓		↓		↓		↓		↓		↓				Flavo	↓	↑		↓	↑		↑	↑	↓	↓		↓		↓	↓		↓	↓
			Vibrio		↓	↓	↓	↓	↓		↓		↓		↓										▲		▲				Vibrio	↓	↓	▲	↓	↓	↓	↑	↓	↓	↓		↓			↓		↓	↓
			Yersinia	↓	↓	↓	↓	↓	↓	↓	↓	↓	↓	↓	↓	↓	↓		↓		↓		↓		↓		↓				Yersinia	↓		↓	↓	↓	↓		↓	↓			↓		↓	↓		↓	↓
		Spleen	Aeromonas	↓	↓	↓	↓	↓	↓		↓	↓	↓		↓			↓	↓	↓	↓		↓			↓	↓			Spleen	Aeromonas	↓	↓		↓		↓		↓	↓			↓		↓	↓		↓
			Flavo	↓	↓	↓	↓		↓		↓	↓	↓		↓		↑					↓	↓		↓						Flavo				↑	↑	↑	↑	↑	↓				↑	↓	↓		↓	↓
			Vibrio	↓	↓	↓	↓	↓	↓	↑	↓	↓	↓		↓		↑	↑		↑			↓	↓			↓				Vibrio	↓	↓	↓				↑	↓	↓	↓		↓
			Yersinia	↓	↓	↓	↓		↓	↑	↓	↓	↓		↓		↑	↑	↑		↓	↓	↓	↓	↓	↓	↓				Yersinia	↓	↓	↓	↓	↓	↓		↓	↓	↓		↓				↑
	Pathogen of interest: Aeromonas	Gill	Flavo	↑	↑		↓		↓	↓	↓	↓				↓		↓			↓		↓		↓		↑		Pathogen of interest: Aeromonas	Gill	Flavo	↑					↑		↑						↓	↓			↓
			Ich	↑	↑		↑	↓	↑	↑	↑	↓			↑	↓		↓	↓	↓	▲		↓			↑	↑				Ich				↓	↓				↓	↓			↓			↓	↓	▲
			Vibrio						↓		↓				↓						↓	↓	↓	↓	↓						Vibrio				↓
			Yersinia	↓		↓	↓	↓	↓		↓	↓	↓		↓	↓							↓		↓						Yersinia														↓
		Liver	Flavo	↑	↑	↑		↑		↑	↑			↑	↑	↑						↓	↑		↑	▼	↑			Liver	Flavo	↑	↑	↑	↑	↑	↑	↑	↑	↑		↑	↑	↑					↑
			Ich	↑	↑	↑	↑	↑	↑	↑	↑	↑	↑	↑	↑	↑	↑						↑	↑	↑		↑				Ich	↑		↑	↑	↑	↑		↑	↑	↑	↑	↑	↑		↑	↑	↑	↑
			Vibrio		↓		↑	↑	↓	↑			↓			↑								▲	▲		▲				Vibrio		↓	▲	↑			↑						↑
			Yersinia		↓			↑								↑		↑							↓	▼					Yersinia								↓					↑		↑
		Spleen	Flavo	↑	↑		↑	↑	↑		↑	↑	↑		↑	↑	↑	↑	↑	↑	↑		↑			↑				Spleen	Flavo	↑	↑		↑	↑	↑	↑	↑	↑				↑			↑		↓
			Ich	↑	↑	↑	↑	↑	↑		↑	↑	↑		↑			↑	↑	↑	↑		↑			↑	↑				Ich	↑	↑		↑		↑		↑	↑			↑		↑	↑		↑
			Vibrio		↓		↑		↑	↑			↓		↓	↑	↑	↑	↑	↑						↑	↓				Vibrio							↑								↑	↑	↑
			Yersinia		↓		↑	↑	↑	↑	↓		↓	↑	↑		↑	↑	↑	↑		↓		↓							Yersinia					↓			↓		↓				↑	↑	↑	↑
	Pathogen of interest: Flavo	Gill	Aeromonas	↓	↓		↑		↑	↑	↑	↑				↑		↑			↑		↑		↑		↓		Pathogen of interest: Flavo	Gill	Aeromonas	↓		▲			↓		↓						↑	↑			↑
			Ich				↑		↑	↑	↑	↑	↑	↑	↑	↓				↓	▲			↑	↑	↑	↑				Ich		↓	↓		↓	↓		↓		↓			↓	↑		↓		▲
			Vibrio		↓		↑		↑			↑				↑	↑	↑				↓			↓		↓				Vibrio			▲					↓
			Yersinia		↓	↓	↑			↑			↓					↑					↓				↓				Yersinia			↓			↓		↓										↑
		Liver	Aeromonas	↓	↓	↓		↓		↓	↓			↓	↓	↓						↑	↓		↓	▲	↓			Liver	Aeromonas	↓	↓	↓		↓	↓	↓	↓	↓		↓	↓	↓					↓
			Ich			↑	↑	↑	↑		↑	↑	↑		↑		↑		↑		↑		↑		↑		↑				Ich	↑	↓		↓	↓		↓	↓	↑	↑		↑		↑	↑		↑	↑
			Vibrio		↓	↓	↑		↓		↓	↑	↓		↓		↑		↑					▲	▲	▲	▲				Vibrio		↓	↑		↓	↓		↓				↓
			Yersinia	↓	↓	↓				↓	↓	↓	↓	↓	↓	↓		↑	↑			↑	↓		↓	↓	↓				Yersinia	↓	↓		↑	↓	↓	↓	↓	↓		↓	↓			↑
		Spleen	Aeromonas	↓	↓		↓	↓	↓		↓	↓	↓		↓	↓	↓	↓	↓	↓	↓		↓			↓				Spleen	Aeromonas	↓	↓		↓	↓	↓	↓	↓	↓				↓			↓		↑
			Ich	↑	↑	↑	↑		↑		↑	↑	↑		↑		↓					↑	↑		↑						Ich				↓	↓	↓	↓	↓	↑				↓	↑	↑		↑	↑
			Vibrio	↓	↓	↓	↓	↓		↑	↓	↓	↓		↓												↓				Vibrio		↓	↓	↓	↓	↓		↓	↓	↓		↓	↓	↑	↑			↑
			Yersinia	↓	↓	↓				↑	↓	↓	↓		↓	↓					↓					↓	↓				Yersinia	↓	↓	↓	↓	↓	↓	↓	↓		↓		↓	↓	↑	↑	↑		↑
	Pathogen of interest: Vibrio	Gill	Aeromonas						↑		↑				↑						↑	↑	↑	↑	↑				Pathogen of interest: Vibrio	Gill	Aeromonas				↑
			Flavo		↑		↓		↓			↓				↓	↓	↓				↑			↑		↑				Flavo			↑					↑
			Ich		↑	↑		↓	↑	↑	↑	↓	↑	↑	↑	↓			↓	↓	▲			↑	↑	↑	↑				Ich					↓													▲
			Yersinia				↓					↓				↓						↑		↑							Yersinia
		Liver	Aeromonas						↑						↑								↓	▼	▼		▼			Liver	Aeromonas			↑	↓
			Flavo		↑	↑	↓		↑		↑	↓	↑		↑		↓		↓					▼	▼	▼	▼				Flavo		↑	↑		↑	↑		↑				↑
			Ich		↑	↑	↑	↑	↑		↑		↑		↑						↑				▼		▼				Ich	↑	↑	↑	↑	↑	↑	↓	↑	↑	↑		↑			↑		↑	↑
			Yersinia				↓		↑	↓		↓					↓				↓		↓	▼	▼	▼	▼				Yersinia			↑	↓			↓			↑				↓
		Spleen	Aeromonas			↑			↓				↑			↓	↓	↓	↓						↑	↓	↑			Spleen	Aeromonas						↓								↓	↓	↓
			Flavo			↑				↓	↑	↑	↑		↑					↓		↓					↑				Flavo	↑		↑		↑			↑	↑	↑			↑	↓			↓	↓
			Ich	↑		↑		↑	↑	↓	↑	↑	↑		↑		↓	↓		↓						↑	↑				Ich						↑	↓	↑	↑	↑		↑
			Yersinia				↑	↑			↓		↓		↑		↑	↑				↓					↑				Yersinia							↓
	Pathogen of interest: Yersinia	Gill	Aeromonas	↑		↑	↑	↑	↑		↑	↑	↑		↑	↑							↑		↑				Pathogen of interest: Yersinia	Gill	Aeromonas				↑										↑
			Flavo		↑	↑	↓			↓			↑					↓					↑				↑				Flavo			↑			↑		↑										↓
			Ich	↑	↑	↑	↑	↓	↑	↑	↑		↑	↑	↑	↓			↓	↓	▲		↑		↑	↑	↑				Ich		↓			↓		↑						↓			↓	↓	▲
			Vibrio				↑					↑				↑						↓		↓							Vibrio
		Liver	Aeromonas		↑			↓								↓		↓							↑	▲				Liver	Aeromonas								↑					↓		↓
			Flavo	↑	↑	↑				↑	↑	↑	↑	↑	↑	↑		↓	↓			↓	↑		↑	↑	↑				Flavo	↑	↑		↑	↑	↑	↑	↑	↑		↑	↑			↓
			Ich	↑	↑	↑	↑	↑	↑	↑	↑	↑	↑	↑	↑	↑	↑		↑		↑		↑		↑	↑	↑				Ich	↑		↑	↑	↑	↑		↑	↑			↑		↑	↑		↑	↑
			Vibrio				↑		↓	↑		↑					↑				↑		↑	▲	▲	▲	▲				Vibrio			▲	↑			↑			↓				↑
		Spleen	Aeromonas		↑		↓	↓	↓	↓	↑		↑	↓	↓		↓	↓	↓	↓		↑		↑						Spleen	Aeromonas					↑			↑		↑				↓	↓	↓	↓
			Flavo	↑	↑	↑				↓	↑	↑	↑		↑	↑					↑					↑	↑				Flavo	↑	↑	↑	↑	↑	↑	↑	↑		↑		↑	↑	↓	↓	↓		↓
			Ich	↑	↑	↑	↑		↑	↓	↑	↑	↑		↑		↓	↓	↓		↑	↑	↑	↑	↑	↑	↑				Ich	↑	↑	↑	↑	↑	↑		↑	↑	↑		↑				↓
			Vibrio				↓	↓			↑		↑		↓		↓	↓				↑					↓				Vibrio							↑
	Quantitave assesment:				↑	Up-regulation						↓	Down-regulation									POI indicates Pathogen of Interest
	Qualitative assesment:				▲	Up-regulation						▼	Down-regulation									Cath indicates cathelicidin
																						Aterisks indicate genes originally allocated to the pleiotropic group
[truncated: 33 more columns]

## Sheet: Arrows - Immune reponses
					Innate								Innate								Innate									Th1													Th2
					Clinical Sign								NoClinical Sign								Survivors									CS				NCS				Surv					Clinical Sign						NoClinical Sign
	POI	Oragan	Reference Pathogen		IL-1ß	IL-6*	IL-8	IL-10*	Cath 1	Cath 2	Lysozyme	SAA	IL-1ß	IL-6*	IL-8	IL-10*	Cath 1	Cath 2	Lysozyme	SAA	IL-1ß	IL-6*	IL-8	IL-10*	Cath 1	Cath 2	Lysozyme	SAA		IFNγ	IL-12	TGF ß*	TNF α	IFNγ	IL-12	TGF ß*	TNF α	IFNγ	IL-12	TGF ß*	TNF α		IL-4/13a	IgDm	IgDs	IgM	IgT	TCR ß	IL-4/13a
	Pathogen of interest: Ich	Gill	Aeromonas		↓		↓	↓	↑	↓	↓	↓		▲		↑	↑				↑	▲	↑	↑	↑	↑		↑		↑			↓	↑	↑			↑	↑				↑		↑	↑	↑	▼	↑
			Flavo					↓		↓	↓	↓		↑	↑		↑	↑		↑	↑	↑		↑	↑	↑		↑		↓	↓	↓	↓		↑			↑	↑				↑				↑	▼	↑
			Vibrio			↓	↓		↑	↓	↓	↓		▲			↑				↑	▲		↑	↑	↑		↑		↑	↓	↓	↓										↑			↑	↑	▼
			Yersinia		↓	↓	↓	↓	↑	↓	↓	↓			↑		↑		↓		↑	↑	↑	↑	↑	↑		↑			↓	↓	↓					↑	↑				↑			↑	↑	▼	↑
		Liver	Aeromonas		↓	↓	↓	↓	↓	↓	↓	↓	↓	↓		↓	↓	↓		↓	↓		↑			↑	↑	↑		↓	↓	↓	↓	↓	↓	↓	↓	↓			↓		↓	↓					↓
			Flavo			↓		↓	↓	↓		↓	↓		↑	↓	↑		↑	↑	↓	↓	↑			↑	↑	↑		↓	↓		↓	↓	↓		↓	↓			↓			↓		↓		↓
			Vibrio			↓	↓	↓	↓	↓		↓	↓	▲	↓	↓	↓	↓	↑	↓		▲	↑		↑	↑	↑				↓		↓	↓	↓		↓
			Yersinia		↓	↓	↓	↓	↓	↓	↓	↓	↓	↓		↓	↓	↓		↓	↓	↓	↑				↑	↑		↓	↓	↓	↓	↓			↓	↓	↓		↓		↓	↓		↓		↓
		Spleen	Aeromonas		↓	↓	↓	↓	↓	↓		↓	↓		↓	↓		↓		↓							↑	↑		↓	↓		↓	↓			↓			↓	↓				↓	↓	↓	↓
			Flavo		↓	↓	↓	↓		↓		↓				↑	↑	↑	↑	↑				↑		↑	↑	↑		↓	↓		↓	↓				↓			↓			↑					↑
			Vibrio		↓	↓	↓	↓	↓	↓	↑	↓	↓	↓	↓				↑	↓	↑				↑	↑	↑	↑		↓	↓		↓	↓	↓		↓	↓		↓	↓			↑	↑		↑
			Yersinia		↓	↓	↓	↓		↓	↑	↓	↓	↓	↓	↓	↓	↓		↓	↓		↓				↑	↑		↓	↓		↓	↓	↓		↓	↓			↓			↑	↑	↑		↓
	Pathogen of interest: Aeromonas	Gill	Flavo		↑		↑	↓		↓	↓	↓	↑					↑		↑		↓				↑				↓									↓		↓		↓		↓			↓
			Ich		↑		↑	↑	↓	↑	↑	↑				↓	↓				↓	↓	↓	↓	↓	↓		↓		↓			↑	↓	↓			↓	↓				↓		↓	↓	↓	▲	↓
			Vibrio							↓		↓				↓						↓	↓										↓					↓			↓							↓
			Yersinia		↓	↓		↓	↓	↓		↓										↓		↑				↓		↓	↓		↓										↓
		Liver	Flavo		↑	↑	↑		↑		↑	↑	↑	↑	↑	↑	↑	↑	↑	↑		▼	↑				↑	↑				↑	↑	↑		↑	↑						↑						↑
			Ich		↑	↑	↑	↑	↑	↑	↑	↑	↑	↑		↑	↑	↑		↑	↑	▼	↓			↓	↓	↓		↑	↑	↑	↑	↑	↑	↑	↑	↑			↑		↑	↑					↑
			Vibrio				↓	↑	↑	↓	↑			▲	↓	↑			↑			▲	↑								↓												↑						↑
			Yersinia				↓		↑											↓					↓																		↑		↑				↑
		Spleen	Flavo		↑		↑	↑	↑	↑		↑	↑		↑	↑	↑	↑	↑	↑				↑	↑	↑	↑	↑		↑	↑		↑	↑									↑	↑	↑	↑	↑	↑	↑
			Ich		↑	↑	↑	↑	↑	↑		↑	↑		↑	↑		↑		↑							↓	↓		↑	↑		↑	↑			↑			↑	↑				↑	↑	↑	↑
			Vibrio				↓	↑		↑	↑								↑						↑	↑		↑			↓		↓										↑	↑	↑	↑	↑
			Yersinia				↓	↑	↑	↑	↑	↓					↓			↓											↓	↑	↑		↓									↑	↑	↑	↑
	Pathogen of interest: Flavo	Gill	Aeromonas		↓		↓	↑		↑	↑	↑	↓	▲				↓		↓		▲				↓				↑									↑		↑		↑		↑			↑
			Ich					↑		↑	↑	↑		↓	↓		↓	↓		↓	↓	↓		↓	↓	↓		↓		↑	↑	↑	↑		↓			↓	↓				↓				↓	▲	↓
			Vibrio				↓	↑		↑				▲						↓		▲				↓				↑													↑	↑	↑
			Yersinia			↓	↓	↑			↑			↓				↓		↓			↑	↑		↓		↓			↓							↑	↑						↑
		Liver	Aeromonas		↓	↓	↓		↓		↓	↓	↓	↓	↓		↓	↓	↓	↓			↓				↓	↓				↓	↓	↓		↓	↓						↓						↓
			Ich			↑		↑	↑	↑		↑	↑		↓	↓	↓		↓	↓	↑	↑	↓			↓	↓	↓		↑	↑		↑	↑	↑		↑	↑			↑			↑		↑		↑
			Vibrio			↓	↓	↑		↓		↓		↑	↓		↓	↓		↓		↑						↓		↑	↓		↓				↓							↑		↑
			Yersinia		↓	↓	↓				↓	↓	↓		↓	↑	↓	↓	↓	↓							↓	↓		↓	↓	↓	↓	↓		↓	↓						↓		↑	↑
		Spleen	Aeromonas		↓		↓	↓	↓	↓		↓	↓		↓	↓	↓	↓	↓	↓				↓	↓	↓	↓	↓		↓	↓		↓	↓									↓	↓	↓	↓	↓	↓	↓
			Ich		↑	↑	↑	↑		↑		↑				↓	↓	↓	↓	↓				↓		↓	↓	↓		↑	↑		↑	↑				↑			↑			↓					↓
			Vibrio		↓	↓	↓	↓	↓		↑	↓		↓	↓	↓	↓	↓		↓				↓		↓	↓	↓		↓	↓		↓	↓	↓		↓			↓									↓
			Yersinia		↓	↓	↓				↑	↓	↓	↓	↓	↓	↓	↓	↓	↓	↓			↓				↓		↓	↓		↓		↓		↓	↓					↓					↓	↓
	Pathogen of interest: Vibrio	Gill	Aeromonas							↑		↑				↑						↑	↑										↑					↑			↑							↑
			Flavo				↑	↓		↓				↑						↑						↑				↓													↓	↓	↓
			Ich			↑	↑		↓	↑	↑	↑					↓				↓	↓		↓	↓	↓		↓		↓	↑	↑	↑										↓			↓	↓	▲
			Yersinia					↓															↑							↓								↑					↓
		Liver	Aeromonas							↑				↑		↓					↓	▼	↓										↑								↓
			Flavo			↑	↑	↓		↑		↑		↑	↑		↑	↑		↑		▼						↑		↓	↑		↑				↑							↓		↓
			Ich			↑	↑	↑	↑	↑		↑	↑	↑	↑	↑	↑	↑	↓	↑		▼	↓		↓	↓	↓				↑		↑	↑	↑		↑											↑
			Yersinia					↓		↑	↓			↑		↓			↓			▼			↓					↓					↑						↓			↓				↓
		Spleen	Aeromonas			↑				↓								↓			↓				↓			↓			↑												↓	↓	↓	↓
			Flavo			↑					↓	↑	↑	↑			↑			↑	↓			↑		↑	↑	↑		↑	↑		↑	↑	↑												↓		↑
			Ich		↑	↑			↑	↑	↓	↑						↑	↓	↑	↓				↓	↓	↓	↓		↑	↑		↑	↑	↑		↑			↑	↑			↓	↓		↓
			Yersinia					↑	↑			↓							↓												↓		↑					↓			↓			↑	↑
	Pathogen of interest: Yersinia	Gill	Aeromonas		↑	↑		↑	↑	↑		↑				↑						↑		↓				↑		↑	↑		↑										↑
			Flavo			↑	↑	↓			↓			↑				↑		↑			↓	↓		↑		↑			↑							↓	↓						↓
			Ich		↑	↑	↑	↑	↓	↑	↑	↑			↓		↓		↑		↓	↓	↓	↓	↓	↓		↓			↑	↑	↑					↓	↓				↓			↓	↓	▲	↓
			Vibrio					↑															↓							↑								↓					↑
		Liver	Aeromonas				↑		↓											↑					↑																		↓		↓				↓
			Flavo		↑	↑	↑				↑	↑	↑		↑	↑	↑	↑	↑	↑							↑	↑		↑	↑	↑	↑	↑		↑	↑						↑		↓	↓
			Ich		↑	↑	↑	↑	↑	↑	↑	↑	↑	↑		↑	↑	↑		↑	↑	↑	↓				↓	↓		↑	↑	↑	↑	↑			↑	↑	↑		↑		↑	↑		↑		↑
			Vibrio					↑		↓	↑			▲		↑			↑			▲			↑					↑					↓						↑			↑				↑
		Spleen	Aeromonas				↑	↓	↓	↓	↓	↑					↑			↑											↑	↓	↓		↑									↓	↓	↓	↓
			Flavo		↑	↑	↑				↓	↑	↑	↑	↑	↑	↑	↑	↑	↑	↑			↑				↑		↑	↑		↑		↑		↑	↑					↑					↑	↑
			Ich		↑	↑	↑	↑		↑	↓	↑	↑	↑	↑	↑	↑	↑		↑	↑		↑				↓	↓		↑	↑		↑	↑	↑		↑	↑			↑			↓	↓	↓		↑
			Vibrio					↓	↓			↑							↑												↑		↓					↑			↑			↓	↓
	Quantitave assesment:				↑	Up-regulation						↓	Down-regulation									POI indicates Pathogen of Interest
	Qualitative assesment:				▲	Up-regulation						▼	Down-regulation									Cath indicates cathelicidin
[truncated: 29 more columns]

## Sheet: Folds - Infection Groups
				Clinical Signs Fold of Pathogen of Interest relatative to Reference Pathogen																												No Clinical Signs Fold of Pathogen of Interest relatative to Reference Pathogen
	Ref. Pathogen ↓			Innate								Th1				Th2						Th17							Ref. Pathogen ↓			Innate								Th1				Th2
	POI	Organ	Reference Pathogen	IL-1ß	IL-6*	IL-8	IL-10*	Cath 1	Cath 2	Lysozyme	SAA	IFNγ	IL-12	TGF ß*	TNF α	IL-4/13a	IgDm	IgDs	IgM	IgT	TCR ß	C3	IL-2	IL-17A/F2	IL17-C1	Il-17-C2	IL-22		POI	Organ	Reference Pathogen	IL-1ß	IL-6*	IL-8	IL-10*	Cath 1	Cath 2	Lysozyme	SAA	IFNγ	IL-12	TGF ß*	TNF α	IL-4/13a	IgDm	IgDs	IgM	IgT	TCR ß
	Pathogen of interest: Ich	Gill	Aeromonas	-8.29781		-2.98556	-2.41831	6.05167	-3.67982	-2.96493	-2.84021	3.34248			-3.12965	2.27599	8.12668		2.48285	4.37313	6.07869	▼				-3.95606	-18.7134		Pathogen of interest: Ich	Gill	Aeromonas		▲		3.68798	84.3801				4.79573	4.28927	▼		11.3884			12.4048	3.33323	▼
			Flavo				-15.0997		-33.7881	-8.36546	-7.1591	-2.44943	-2.67544	-2.7153	-6.80115		2.57438				5.371	▼		-2.1294	-2.78005	-3.61839	-2.60951				Flavo		18.2269	4.68917		128.361	13.7053		12.8468		3.81408	▼		10.6099	-2.17333		11.6094		▼
			Vibrio		-5.51999	-4.42394		4.09728	-9.65984	-4.10107	-10.5637	4.30894	-2.9663	-3.07659	-15.2916		8.96311			3.28069	8.0402	▼		-4.92458	-12.6933	-8.56799	-86.2628				Vibrio		▲			19.6075						▼							▼
			Yersinia	-19.281	-13.4896	-4.53293	-5.12343	2.51093	-17.734	-3.61947	-9.12892		-5.88528	-2.28012	-8.55308	-432.866	3.25853			2.59468	7.81126	▼			-5.17818	-6.67769	-31.3601				Yersinia			2.53972		53.8671		-2.09652				▼		10.883			6.98697	4.04835	▼
		Liver	Aeromonas	-2777.04	-1039.41	-3.8229	-361.39	-85.7065	-1018.34	-2.95143	-1272.99	-146.567	-8.28659	-2.18657	-94.092	-8.7584	-10.1718	-3.0497						-8.20119	-35.8124		-341.845			Liver	Aeromonas	-1122.42	-844.137		-309.234	-18.5813	-210.459		-160.205	-632.033	-7.92754	-8.30137	-178.736	-6.70987		-42.3545	-3.02677	-5.27458	-8.30137
			Flavo		-109.647		-920.467	-6.03027	-1966.34		-49.6749	-67.7952	-3.3849		-13.7985	-2.97133		-4.59621		-10.5447		-3.96259			-5.19114		-26.2258				Flavo	-5.95714		11.523	-6.33397	5.01479		10.5349	14.8643	-18.8901	-6.56846	-2.29139	-9.00126		-4.22287	-26.6652		-5.88096	-2.29139
			Vibrio		-849.363	-33.6342	-10.2012	-13.0136	-13495.1		-1633.08		-115.791		-231.498										▲		▲				Vibrio	-4651.03	-1162.61	-13.5421	-12.9274	-19.7895	-725.417	5.95458	-167.963	-48.7651	-40.6167	-3.00045	-483.455			-5.32346		-4.01819	-3.00045
			Yersinia	-6754.66	-1341.61	-49.1695	-411.287	-22.1081	-1691.4	-3.60084	-2202.61	-332.506	-15.3305	-2.10089	-235.65	-8.21662	-3.51106	-4.6001		-3.82732		-5.86853			-183.25		-106.495				Yersinia	-846.481	-258.434		-284.017	-45.3857	-269.411		-1835.13	-332.276		-2.79336	-156.217		-6.34667	-5.05368		-4.72615	-2.79336
		Spleen	Aeromonas	-169.523	-29.5803	-72.5046	-211.778	-3.68472	-168.975		-103.776	-57.76	-10.8604		-83.5943	-8.40938			-2.42951	-3.84949	-11.9194	-3.3462				-10.3612	-13.3231			Spleen	Aeromonas	-14.5808		-14.6619	-26.1924		-22.5172		-14.1821	-19.0801			-11.5591		-2.41193	-3.60667		-7.38535
			Flavo	-48.4731	-2.57834	-20.4748	-17.273		-20.324		-42.4721	-4.35029	-3.24701		-4.1866	-2.31088		5.8141					-4.36626		-10.1923						Flavo				3.01839	47.6419	13.8753	2.48592	13.8113	-2.28927		-4.55954		2.82277	-3.19337	-5.88437		-4.9615	-4.55954
			Vibrio	-139.811	-574.435	-385.165	-69.6797	-4.60968	-27.1209	4.26775	-85.272	-109.929	-32.1185		-296.249	-10.5268		3.05958	2.69571		2.42231			-3.82673			-433.749				Vibrio	-13.9481	-29.4869	-45.5486				2.24908	-13.3923	-15.6707	-8.48746		-82.5578
			Yersinia	-111.895	-311.265	-338.732	-26.593		-33.826	5.48494	-326.137	-174.148	-76.9892		-29.2426	-21.2941		8.49139	6.94375	3.21021		-3.68245	-8.624	-5.84868	-11.3442	-8.81681	-27.0124				Yersinia	-54.5056	-10.539	-33.7543	-56.3356	-11.504	-29.0754		-182.573	-6.77217	-14.2437		-60.2268				3.19615
	Pathogen of interest: Aeromonas	Gill	Flavo	3.13751		2.52373	-6.24389		-9.18201	-2.82146	-2.52062	-8.18717				-3.62239	-3.15676		-4.18273			-2.73957			-3.15822		7.17124		Pathogen of interest: Aeromonas	Gill	Flavo	2.66076					7.20421		13.3732			-2.7817			-3.25006	-3.81275			-2.7817
			Ich	8.29781		2.98556	2.41831	-6.05167	3.67982	2.96493	2.84021	-3.34248			3.12965	-2.27599	-8.12668		-2.48285	-4.37313	-6.07869	▲				3.95606	18.7134				Ich				-3.68798	-84.3801				-4.79573	-4.28927	▲		-11.3884			-12.4048	-3.33323	▲
			Vibrio						-2.62509		-3.71934				-4.88604	-3.08762						-2.57309	-5.20296	-5.14796	-14.42						Vibrio				-17.8291
			Yersinia	-2.32363	-5.25416		-2.1186	-2.41013	-4.81925		-3.21417	-5.26353	-4.43349		-2.73292	-985.2	-2.49397								-5.88256						Yersinia														-2.26022
		Liver	Flavo	21.9349	9.47965	4.36169		14.2127		3.08435	25.6263			2.61393	6.81898	2.94763	9.15608						-2.1563		6.89876	▼	13.0346			Liver	Flavo	188.416	↑↑	5.97756	48.8215	93.1811	278.247	18.0344	2381.34	33.4585		3.62285	19.8567	9.37876					3.62285
			Ich	2777.04	1039.41	3.8229	361.39	85.7065	1018.34	2.95143	1272.99	146.567	8.28659	2.18657	94.092	8.7584	10.1718	3.0497						8.20119	35.8124		341.845				Ich	1122.42	↑↑		309.234	18.5813	210.459		160.205	632.033	7.92754	8.30137	178.736	6.70987		42.3545	3.02677	5.27458	8.30137
			Vibrio			-8.79809	35.4262	6.58592	-13.252	7.22851			-13.9733				7.15918							▲	▲		▲				Vibrio		▲	-26.1053	23.9208			10.1935						5.37295
			Yersinia			-12.8618		3.87671									2.89709		3.48666						-5.11693	▼					Yersinia								-11.4549					4.38137		8.38093
		Spleen	Flavo	3.49725		3.54116	12.2607	22.1847	8.31407		2.4434	13.2773	3.34473		19.9671	3.63903	3.67282	10.2551	7.31178	6.57454	7.43288	3.18526				7.25651				Spleen	Flavo	21.2361		14.0625	79.0588	125.167	312.432	3.75451	195.873	8.33459		-2.80992		2.62281			2.11958		-2.80992
			Ich	169.523	29.5803	72.5046	211.778	3.68472	168.975		103.776	57.76	10.8604		83.5943	8.40938			2.42951	3.84949	11.9194	3.3462				10.3612	13.3231				Ich	14.5808		14.6619	26.1924		22.5172		14.1821	19.0801			11.5591		2.41193	3.60667		7.38535
			Vibrio			-5.31229	3.03931		6.23044	4.94116			-2.95741		-3.54389		2.5117	5.3966	6.54927	7.52313	28.8724					3.80873	-32.5561				Vibrio							3.39681								3.01606	3.13689	7.05836
			Yersinia			-4.67187	7.96368	5.48121	4.99542	6.3504	-3.14269		-7.08901	2.25949	2.85865			14.9774	16.8699	12.3577	14.5193		-3.57201	-5.32343							Yersinia					-4.37871			-12.8735		-4.52082				2.88719	3.56113	5.63468	3.55291
	Pathogen of interest: Flavo	Gill	Aeromonas	-3.13751		-2.52373	6.24389		9.18201	2.82146	2.52062	8.18717				3.62239	3.15676		4.18273			2.73957			3.15822		-7.17124		Pathogen of interest: Flavo	Gill	Aeromonas	-2.66076	▲				-7.20421		-13.3732			2.7817			3.25006	3.81275			2.7817
			Ich				15.0997		33.7881	8.36546	7.1591	2.44943	2.67544	2.7153	6.80115		-2.57438				-5.371	▲		2.1294	2.78005	3.61839	2.60951				Ich		-18.2269	-4.68917		-128.361	-13.7053		-12.8468		-3.81408	▲		-10.6099	2.17333		-11.6094		▲
			Vibrio			-3.73961	7.91055		3.49779			10.5544					3.48167	2.27591	4.52874				-3.82972		-4.56587		-33.0571				Vibrio		-26.2299						-35.4243
			Yersinia		-7.74537	-3.83174	2.94718			2.31124			-2.19974			-271.976			2.9663												Yersinia		-16.0593				-39.0883		-44.8385			2.63049							2.63049
		Liver	Aeromonas	-21.9349	-9.47965	-4.36169		-14.2127		-3.08435	-25.6263			-2.61393	-6.81898	-2.94763	-9.15608						2.1563		-6.89876	▲	-13.0346			Liver	Aeromonas	-188.416	-50.3005	-5.97756		-93.1811	-278.247	-18.0344	-2381.34	-33.4585		-3.62285	-19.8567	-9.37876					-3.62285
			Ich		109.647		920.467	6.03027	1966.34		49.6749	67.7952	3.3849		13.7985	2.97133		4.59621		10.5447		3.96259			5.19114		26.2258				Ich	5.95714		-11.523		-5.01479		-10.5349	-14.8643	18.8901	6.56846	2.29139	9.00126		4.22287	26.6652		5.88096	2.29139
			Vibrio		-7.74635	-38.3746	90.2313		-6.86302		-32.8754	17.6849	-34.2082		-16.777			5.92748		6.28918				▲	▲	▲	▲				Vibrio		▲	-156.046	-48.8215	-99.2403	-959.071		-2496.65				-53.7097
			Yersinia	-53.3528	-12.2357	-56.0994				-3.76301	-44.3406	-4.90457	-4.52909	-2.51151	-17.0779	-2.7653	-3.16044		3.88422	2.75511			3.04082		-35.3005	-17.3261	-4.06069				Yersinia	-142.095		-27.8111	6.33397	-227.6	-356.188	-26.2051	-27277.9	-17.59			-17.355			5.27641
		Spleen	Aeromonas	-3.49725		-3.54116	-12.2607	-22.1847	-8.31407		-2.4434	-13.2773	-3.34473		-19.9671	-3.63903	-3.67282	-10.2551	-7.31178	-6.57454	-7.43288	-3.18526				-7.25651				Spleen	Aeromonas	-21.2361		-14.0625	-79.0588	-125.167	-312.432	-3.75451	-195.873	-8.33459		2.80992		-2.62281			-2.11958		2.80992
			Ich	48.4731	2.57834	20.4748	17.273		20.324		42.4721	4.35029	3.24701		4.1866	2.31088		-5.8141					4.36626		10.1923						Ich				-3.01839	-47.6419	-13.8753	-2.48592	-13.8113	2.28927		4.55954		-2.82277	3.19337	5.88437		4.9615	4.55954
			Vibrio	-2.8843	-222.792	-18.8117	-4.03403	-27.7536		3.35686	-2.00772	-25.2694	-9.89173		-70.7613												-117.318				Vibrio		-69.2837	-43.6864	-27.8276	-390.404	-63.4308		-184.965	-6.84529	-5.20938	2.35254	-46.7354	-2.82538	2.96402	4.92079			2.35254
			Yersinia	-2.30839	-120.723	-16.5438				4.31425	-7.67884	-40.0313	-23.7108		-6.98482		-2.60911					-3.50534				-6.17488	-7.30617				Yersinia	-79.3841	-24.7629	-32.3743	-170.043	-548.071	-403.429	-4.1837	-2521.58		-8.74239	2.40698	-34.094	-2.8365	3.8226	5.81007	2.6584		2.40698
	Pathogen of interest: Vibrio	Gill	Aeromonas						2.62509		3.71934				4.88604	3.08762						2.57309	5.20296	5.14796	14.42				Pathogen of interest: Vibrio	Gill	Aeromonas				17.8291
			Flavo			3.73961	-7.91055		-3.49779			-10.5544					-3.48167	-2.27591	-4.52874				3.82972		4.56587		33.0571				Flavo		26.2299						35.4243
			Ich		5.51999	4.42394		-4.09728	9.65984	4.10107	10.5637	-4.30894	2.9663	3.07659	15.2916		-8.96311			-3.28069	-8.0402			4.92458	12.6933	8.56799	86.2628				Ich					-19.6075						▲							▲
			Yersinia				-2.68411					-6.78545					-2.75066						10.9756	3.2812							Yersinia
		Liver	Aeromonas						13.252						2.46034	-5.93809								▼	▼		▼			Liver	Aeromonas		↑↑		-23.9208
			Flavo		7.74635	38.3746	-90.2313		6.86302		32.8754	-17.6849	34.2082		16.777			-5.92748		-6.28918				▼	▼	▼	▼				Flavo		↑↑	156.046		99.2403	959.071		2496.65				53.7097
			Ich		849.363	33.6342	10.2012	13.0136	13495.1		1633.08		115.791		231.498							▲			▼		▼				Ich	4651.03	↑↑	13.5421	12.9274	19.7895	725.417	-5.95458	167.963	48.7651	40.6167	3.00045	483.455			5.32346		4.01819	3.00045
			Yersinia				-40.3175		7.97864	-8.81902		-86.7367				-5.57078		-5.9325				-2.51976		▼	▼	▼	▼				Yersinia		↑↑		-21.9702			-14.8117			16.664				-5.29024
		Spleen	Aeromonas		19.4195				-6.23044				2.95741				-2.5117	-5.3966	-6.54927	-7.52313					2.59276	-3.80873	32.5561			Spleen	Aeromonas						-4.92555								-2.23871	-3.01606	-3.13689
			Flavo		222.792					-3.35686	2.00772	25.2694	9.89173		70.7613						-3.88442		-2.47446				117.318				Flavo	20.3146	69.2837			390.404			184.965	6.84529	5.20938	-2.35254		2.82538	-2.96402			-4.74183	-2.35254
			Ich	139.811	574.435			4.60968	27.1209	-4.26775	85.272	109.929	32.1185		296.249			-3.05958	-2.69571		-2.42231					2.72038	433.749				Ich						4.5715	-2.24908	13.3923	15.6707	8.48746		82.5578
			Yersinia				2.62023	6.85714			-3.82466		-2.39703		10.1307			2.77534	2.57585				-4.88741				16.0574				Yersinia							-3.78511
	Pathogen of interest: Yersinia	Gill	Aeromonas	2.32363	5.25416		2.1186	2.41013	4.81925		3.21417	5.26353	4.43349		2.73292	985.2	2.49397								5.88256				Pathogen of interest: Yersinia	Gill	Aeromonas				½										2.26022
			Flavo		7.74537	3.83174	-2.94718			-2.31124			2.19974			271.976			-2.9663								12.0176				Flavo		16.0593				39.0883		44.8385			-2.63049							-2.63049
			Ich	19.281	13.4896	4.53293	5.12343	-2.51093	17.734	3.61947	9.12892		5.88528	2.28012	8.55308	432.866	-3.25853			-2.59468	-7.81126	▲			5.17818	6.67769	31.3601				Ich			-2.53972		-53.8671		2.09652				▲		-10.883			-6.98697	-4.04835	▲
			Vibrio				2.68411					6.78545					2.75066						-10.9756	-3.2812							Vibrio
		Liver	Aeromonas			12.8618		-3.87671									-2.89709		-3.48666						5.11693	▲				Liver	Aeromonas								11.4549					-4.38137		-8.38093
			Flavo	53.3528	12.2357	56.0994				3.76301	44.3406	4.90457	4.52909	2.51151	17.0779	2.7653	3.16044		-3.88422	-2.75511			-3.04082		35.3005	17.3261	4.06069				Flavo	142.095		27.8111	44.8402	227.6	356.188	26.2051	27277.9	17.59			17.355			-5.27641
			Ich	6754.66	1341.61	49.1695	411.287	22.1081	1691.4	3.60084	2202.61	332.506	15.3305	2.10089	235.65	8.21662	3.51106	4.6001		3.82732		5.86853			183.25	24.6906	106.495				Ich	846.481	258.434		284.017	45.3857	269.411		1835.13	332.276		2.79336	156.217		6.34667	5.05368		4.72615	2.79336
			Vibrio				40.3175		-7.97864	8.81902		86.7367				5.57078		5.9325				2.51976		▲	▲	▲	▲				Vibrio		▲		21.9702			14.8117			-16.664				5.29024
		Spleen	Aeromonas			4.67187	-7.96368	-5.48121	-4.99542	-6.3504	3.14269		7.08901	-2.25949	-2.85865			-14.9774	-16.8699	-12.3577	-14.5193		3.57201	5.32343						Spleen	Aeromonas					4.37871			12.8735		4.52082				-2.88719	-3.56113	-5.63468	-3.55291
			Flavo	2.30839	120.723	16.5438				-4.31425	7.67884	40.0313	23.7108		6.98482		2.60911					3.50534				6.17488	7.30617				Flavo	79.3841	24.7629	32.3743	170.043	548.071	403.429	4.1837	2521.58		8.74239	-2.40698	34.094	2.8365	-3.8226	-5.81007	-2.6584		-2.40698
			Ich	111.895	311.265	338.732	26.593		33.826	-5.48494	326.137	174.148	76.9892		29.2426	21.2941		-8.49139	-6.94375	-3.21021		3.68245	8.624	5.84868	11.3442	8.81681	27.0124				Ich	54.5056	10.539	33.7543	56.3356	11.504	29.0754		182.573	6.77217	14.2437		60.2268				-3.19615
			Vibrio				-2.62023	-6.85714			3.82466		2.39703		-10.1307			-2.77534	-2.57585				4.88741				-16.0574				Vibrio							3.78511
			Qualitative assesment, relative to un-infected control:																												Qualitative assesment, relative to un-infected control:
			▲	Up-regulation																											▲	Up-regulation
			▼	Down-regulation																											▼	Down-regulation
			Aterisks indicate genes originally allocated to the pleiotropic group																												Aterisks indicate genes originally allocated to the pleiotropic group
[truncated: 33 more columns]
