# Supplementary material for: Differential immune gene expression in rainbow trout, Oncorhynchus mykiss (walbaum), exposed to five pathogens: Aeromonas salmonicida, Flavobacterium psychrophilum, Vibrio anguillarum, Yersinia ruckeri and Ichthyophthirius multifiliis
Source: Comp Immunol Rep. 2024 Sep 12;7:200166. doi: 10.1016/j.cirep.2024.200166 (PMC11437762; doi:10.1016/j.cirep.2024.200166)
Supplement: Supplementary file 3 — Supplementary material file 3. The qPCR results of comparing sampling groups (CS, NCS, Surv, and controls) to each other is presented in spreadsheet tables. [file mmc3.xlsx]

## Sheet: Arrows Portraite
			Type →	Innate								Th1				Th2						Th 17		Th17							Type →	Innate								Th1				Th2
	←Pathogen	←Group	Gene → Organ ↓	IL1-ß	I L-6*	IL-8	IL-10*	Cathelicidin 1	Cathelicidin 2	Lysozyme	SAA	IFNγ	IL-12	TGFß	TNFα	Il-4/13a	IgDm	IgDs	IgM	IgT	TCRß	C3	IL-2	IL-17A/F2	IL-17C1	IL-17C2	IL-22		←Pathogen	←Group	Gene → Organ ↓	IL1-ß	I L-6*	IL-8	IL-10*	Cathelicidin 1	Cathelicidin 2	Lysozyme	SAA	IFNγ	IL-12	TGFß	TNFα	Il-4/13a	IgDm	IgDs	IgM	IgT	TCRß
	Ichthyophthirius multifiliis	CS	Gill	↑	↑	↑		↑	↑		↑						↓				▼						↑		Ichthyophthirius multifiliis	CS	Gill	↑	↑	↑		↑	↑		↑						↓				▼
			Liver		↓	↑		↑	↑	↑	↑	↓			↓						↓		↓		↓		↓			NCS		↑	↑	↑	↑	↑	↑		↑		↑			↑			↑		▼
			Spleen		↑		↑	↑	↑	↑	↑	↓			↓						↓			▲						Surv		↑	↑	↑	↑	↑	↑		↑	↑	↑			↑			↑	↑
		NCS	Gill	↑	↑	↑	↑	↑	↑		↑		↑			↑			↑		▼						↑			CS	Liver		↓	↑		↑	↑	↑	↑	↓			↓						↓
			Liver	↓	↓	↑	↓	↑	↑	↑	↑	↓			↓					↓			↓		↓		↓			NCS	Liver	↓	↓	↑	↓	↑	↑	↑	↑	↓			↓					↓
			Spleen	↑	↑		↑	↑	↑	↑	↑	↓												▲						Surv	Liver	↓	↓	↑	↓	↑	↑	↑	↑	↓	↓		↓	↓	↓	↓	↑
		Surv	Gill	↑	↑	↑	↑	↑	↑		↑	↑	↑			↑			↑	↑			↓							CS	Spleen		↑		↑	↑	↑	↑	↑	↓			↓						↓
			Liver	↓	↓	↑	↓	↑	↑	↑	↑	↓	↓		↓	↓	↓	↓	↑			↑	↓	NS	↓		↓			NCS	Spleen	↑	↑		↑	↑	↑	↑	↑	↓
			Spleen				↑	↑	↑	↑	↑	↓		↓	↓	↑		↓	↑	↓	↓	↑	↓	▲	NS					Surv	Spleen				↑	↑	↑	↑	↑	↓		↓	↓	↑		↓	↑	↓	↓
	Areomonas salmonicida	CS	Gill	↑#	↑#	↑#	#	↑#	↑#	↑	↑#		#		#			↓					↓				↑#		Areomonas salmonicida	CS	Gill	↑#	↑#	↑#	#	↑#	↑#	↑	↑#		#		#			↓
	salmonicida		Liver	↑#	↑#	↑#	↑	↑#	↑#	↑	↑#	↑		↑	↑	↑		¤	↑				↑		▲	▼	↑		salmonicida	NCS		↑	↑	↑		↑	↑	↑	↑							↓
			Spleen	↑#	↑	↑#	↑#	↑	↑#	↑	↑#	↑	#		↑#				↑							↑				Surv			↓		↑		↑
		NCS	Gill	↑	↑	↑		↑	↑	↑	↑							↓									↑			CS	Liver	↑#	↑#	↑#	↑	↑#	↑#	↑	↑#	↑		↑	↑	↑		¤	↑
			Liver	↑	↑	↑	↑	↑	↑	↑	↑	↑		↑	↑	↑			↑				↑		▲	▲	↑			NCS	Liver	↑	↑	↑	↑	↑	↑	↑	↑	↑		↑	↑	↑			↑
			Spleen	↑	↑	↑	↑	↑	↑	↑	↑	↑	↑		↑				↑							↑	↑			Surv	Liver	↑	NS	↑				↑						↑			↑
		Surv	Gill		↓		↑		↑													↓		↑			↑			CS	Spleen	↑#	↑	↑#	↑#	↑	↑#	↑	↑#	↑	#		↑#				↑
			Liver	↑	NS	↑				↑						↑			↑						▲	NS				NCS	Spleen	↑	↑	↑	↑	↑	↑	↑	↑	↑	↑		↑				↑
			Spleen					↑	↑	↑	↑								↑											Surv	Spleen					↑	↑	↑	↑								↑
	Flavobacterium psychrophilum	CS	Gill	↑#	↑#	↑#	#	↑#	↑#	↑	↑#		#						#								↑		Flavobacterium psychrophilum	CS	Gill	↑#	↑#	↑#	#	↑#	↑#	↑	↑#		#						#
	psychrophilum		Liver	↑#	↑#	↑#	↑	↑#	↑#	↑	↑#	↑			↑				↑			↑			↑	↑	↑		psychrophilum	NCS		↑	↑		↑	↑	↑	↑					↑
			Spleen	↑#	↑	↑#	↑#	↑	↑#	↑	↑#										↓				▲					Surv					↑						↑						↑
		NCS	Gill	↑	↑		↑	↑	↑	↑					↑												↑			CS	Liver	↑#	↑#	↑#	↑	↑#	↑#	↑	↑#	↑			↑				↑
			Liver					↑	↑							↓											↑			NCS	Liver					↑	↑							↓
			Spleen						↑																▲					Surv	Liver			↓					↓	↑						↑
		Surv	Gill				↑						↑						↑			↑		↑	↑	↑	↑			CS	Spleen	↑#	↑	↑#	↑#	↑	↑#	↑	↑#										↓
			Liver			↓					↓	↑						↑									↑			NCS	Spleen						↑
			Spleen				↓				↓											↓		↓						Surv	Spleen				↓				↓
	Vibrio anguillarum	CS	Gill	↑#	↑#	↑#		↑#	↑#	↑	↑#				#		↓¤	↓					¤				↑#		Vibrio anguillarum	CS	Gill	↑#	↑#	↑#		↑#	↑#	↑	↑#				#		↓¤	↓
	salmonicida		Liver	↑¤	▲	↑#	▲	↑	↑#	↑	↑#				↑			¤	↑					NS	▲	▲	▲		salmonicida	NCS		↑	↑	↑	↑	↑	↑	↑	↑		↑		↑			↑	↑
			Spleen	↑	↑	↑#	↑#	↑	↑#		↑#	↑	#		↑						↓			NS	▲	↑				Surv			↑	↑	↑	↑	↑			↑	↑		↑	↑	↑	↑	↑		↑
		NCS	Gill	↑	↑	↑	↑	↑	↑	↑	↑		↑		↑			↑	↑				↑				↑			CS	Liver	↑¤	▲	↑#	▲	↑	↑#	↑	↑#				↑			¤	↑
			Liver	↑	▲	↑	▲	↑	↑	↑	↑	↑			↑					↓				NS	▲	▲	▲			NCS	Liver	↑	▲	↑	▲	↑	↑	↑	↑	↑			↑					↓
			Spleen	↑	↑	↑	↑	↑	↑		↑	↑	↑		↑									NS	▲	↑	↑			Surv	Liver		NS		NS						↓
		Surv	Gill		↑	↑	↑	↑	↑			↑	↑		↑	↑	↑	↑	↑		↑		↑			↑	↑			CS	Spleen	↑	↑	↑#	↑#	↑	↑#		↑#	↑	#		↑						↓
			Liver		NS		NS						↓									↓		NS	NS	NS	NS			NCS	Spleen	↑	↑	↑	↑	↑	↑		↑	↑	↑		↑
			Spleen	↓																				NS	NS					Surv	Spleen	↓
	Yersinia ruckeri	CS	Gill	↑#	↑#	↑#	#	↑#	↑#	↑	↑#		#		#			↓					↑#				↑#		Yersinia ruckeri	CS	Gill	↑#	↑#	↑#	#	↑#	↑#	↑	↑#		#		#			↓
	ruckeri		Liver	↑#	↑#	↑#	↑	↑	↑#	↑	↑	↑		↑	↑	↑			↑				↑	▲	↑	↑	↑		ruckeri	NCS		↑	↑	↑	↑	↑	↑	↑	↑		↑						↑
			Spleen	↑	↑	↑#	↑	↑	↑		↑	▲	#		↑¤				↓					▲	▲	↑	▲			Surv
		NCS	Gill	↑	↑	↑	↑	↑	↑	↑	↑		↑						↑				↑							CS	Liver	↑#	↑#	↑#	↑	↑	↑#	↑	↑	↑		↑	↑	↑			↑
			Liver	↑	↑	↑	↑	↑	↑	↑	↑	↑		↑	↑				↑				↑	▲	↑	↑				NCS	Liver	↑	↑	↑	↑	↑	↑	↑	↑	↑		↑	↑				↑
			Spleen	↑	↑	↑	↑	↑	↑	↑	↑	▲	↑		↑									▲	▲	↑	▲			Surv	Liver					↑		↑					↑		↑
		Surv	Gill																			↓								CS	Spleen	↑	↑	↑#	↑	↑	↑		↑	▲	#		↑¤				↓
			Liver					↑		↑					↑		↑							NS						NCS	Spleen	↑	↑	↑	↑	↑	↑	↑	↑	▲	↑		↑
			Spleen					↑	↑		↑				↑							↑		▲	▲					Surv	Spleen					↑	↑		↑				↑
		Quantitave assesment, relative to un-infected control:										Qualitative assesment, relative to un-infected control:																		Quantitave assesment, relative to un-infected control:										Qualitative assesment, relative to un-infected control:
		↑	Up-regulation									▲	Up-regulation																	↑	Up-regulation									▲	Up-regulation
		↓	Down-regulation									▼	Down-regulation										NSC: No Clinical Signs							↓	Down-regulation									▼	Down-regulation
		Blank cells indicates no significant regulation										NS indicates No significant regulation											CS: Clinical Signs							Blank cells indicates no significant regulation										NS indicates No significant regulation
		Quantitave assesment, CS relative to NCS:																					Surv: survivors							Quantitave assesment, CS relative to NCS:
		#	Up-regulation									¤	Down-regulation																	#	Up-regulation									¤	Down-regulation
		Aterisks indicate genes originally allocated to the pleiotropic group																												Aterisks indicate genes originally allocated to the pleiotropic group
[truncated: 6 more columns]

## Sheet: Arrows Landscape
		Patogen →		Ich	Ich	Ich	Ich	Ich	Ich	Ich	Ich	Ich	Areomonas									Flavobacterium	Flavobacterium	Flavobacterium	Flavobacterium	Flavobacterium	Flavobacterium	Flavobacterium	Flavobacterium	Flavobacterium	Vibrio	Vibrio	Vibrio	Vibrio	Vibrio	Vibrio	Vibrio	Vibrio	Vibrio	Yersinia	Yersinia	Yersinia	Yersinia	Yersinia	Yersinia	Yersinia	Yersinia	Yersinia
		Group→		CS			NCS			Surv			CS			NCS			Surv			CS			NCS			Surv			CS			NCS			Surv			CS			NCS			Surv
		Gene↓	Organ↓	Gill	Liver	Spleen	Gill	Liver	Spleen	Gill	Liver	Spleen	Gill	Liver	Spleen	Gill	Liver	Spleen	Gill	Liver	Spleen	Gill	Liver	Spleen	Gill	Liver	Spleen	Gill	Liver	Spleen	Gill	Liver	Spleen	Gill	Liver	Spleen	Gill	Liver	Spleen	Gill	Liver	Spleen	Gill	Liver	Spleen	Gill	Liver	Spleen
	Innate	IL1-ß		↑			↑	↓	↑	↑	↓		↑#	↑#	↑#	↑	↑	↑		↑		↑#	↑#	↑#	↑						↑#	↑¤	↑	↑	↑	↑			↓	↑#	↑#	↑	↑	↑	↑
		IL-6*		↑	↓	↑	↑	↓	↑	↑	↓		↑#	↑#	↑	↑	↑	↑	↓	NS		↑#	↑#	↑	↑						↑#	▲	↑	↑	▲	↑	↑	NS		↑#	↑#	↑	↑	↑	↑
		IL-8		↑	↑		↑	↑		↑	↑		↑#	↑#	↑#	↑	↑	↑		↑		↑#	↑#	↑#					↓		↑#	↑#	↑#	↑	↑	↑	↑			↑#	↑#	↑#	↑	↑	↑
		IL-10*				↑	↑	↓	↑	↑	↓	↑	#	↑	↑#		↑	↑	↑			#	↑	↑#	↑			↑		↓		▲	↑#	↑	▲	↑	↑	NS		#	↑	↑	↑	↑	↑
		Cathelicidin 1		↑	↑	↑	↑	↑	↑	↑	↑	↑	↑#	↑#	↑	↑	↑	↑			↑	↑#	↑#	↑	↑	↑					↑#	↑	↑	↑	↑	↑	↑			↑#	↑	↑	↑	↑	↑		↑	↑
		Cathelicidin 2		↑	↑	↑	↑	↑	↑	↑	↑	↑	↑#	↑#	↑#	↑	↑	↑	↑		↑	↑#	↑#	↑#	↑	↑	↑				↑#	↑#	↑#	↑	↑	↑	↑			↑#	↑#	↑	↑	↑	↑			↑
		Lysozyme			↑	↑		↑	↑		↑	↑	↑	↑	↑	↑	↑	↑		↑	↑	↑	↑	↑	↑						↑	↑		↑	↑					↑	↑		↑	↑	↑		↑
		SAA		↑	↑	↑	↑	↑	↑	↑	↑	↑	↑#	↑#	↑#	↑	↑	↑			↑	↑#	↑#	↑#					↓	↓	↑#	↑#	↑#	↑	↑	↑				↑#	↑	↑	↑	↑	↑			↑
	Th1	IFNγ			↓	↓		↓	↓	↑	↓	↓		↑	↑		↑	↑					↑						↑				↑		↑	↑	↑				↑	▲		↑	▲
		IL-12					↑			↑	↓		#		#			↑				#						↑					#	↑		↑	↑	↓		#		#	↑		↑
		TGFß*										↓		↑			↑																								↑			↑
		TNFα			↓	↓		↓			↓	↓	#	↑	↑#		↑	↑					↑		↑						#	↑	↑	↑	↑	↑	↑			#	↑	↑¤		↑	↑		↑	↑
	Th2	Il-4/13a					↑			↑	↓	↑		↑			↑			↑						↓											↑				↑
		IgDm		↓							↓																				↓¤						↑										↑
		IgDs									↓	↓	↓	¤		↓													↑		↓	¤		↑			↑			↓
		IgM					↑			↑	↑	↑		↑	↑		↑	↑		↑	↑	#	↑					↑				↑		↑			↑				↑	↓	↑	↑
		IgT						↓		↑		↓																							↓
		TCRß		▼	↓	↓	▼					↓												↓									↓				↑
	Th17	C3									↑	↑							↓				↑					↑		↓								↓								↓		↑
		IL-2			↓			↓		↓	↓	↓	↓	↑			↑														¤			↑			↑			↑#	↑		↑	↑
	Th17	IL-17A/F2				▲			▲		NS	▲							↑									↑		↓		NS	NS		NS	NS		NS	NS		▲	▲		▲	▲		NS	▲
		IL-17C1			↓			↓			↓	NS		▲			▲			▲			↑	▲			▲	↑				▲	▲		▲	▲		NS	NS		↑	▲		↑	▲			▲
		IL-17C2												▼	↑		▲	↑		NS			↑					↑				▲	↑		▲	↑	↑	NS			↑	↑		↑	↑
		IL-22		↑	↓		↑	↓			↓		↑#	↑		↑	↑	↑	↑			↑	↑		↑	↑		↑	↑		↑#	▲		↑	▲	↑	↑	NS		↑#	↑	▲			▲
	Quantitave assesment, relative to un-infected control:																Quantitave assesment, CS relative to NCS:															Qualitative assesment, relative to un-infected control:
	↑	Up-regulation															#	Up-regulation														▲	Up-regulation
	↓	Down-regulation															¤	Down-regulation														▼	Down-regulation
	Blank cells indicate no significant regulation																															NS	Non significant regulation
	Aterisks indicate genes originally allocated to the pleiotropic group

## Sheet: Folds 
			Type →	Innate								Th1				Th2						Th 17		Th17
	←Pathogen	Group ↓	Gene → Organ ↓	IL1-ß	IL-6*	IL-8	IL-10*	Cathelicidin 1	Cathelicidin 2	Lysozyme	SAA	IFNγ	IL-12	TGFß*	TNFα	Il-4/13a	IgDm	IgDs	IgM	IgT	TCRß	C3	IL-2	IL-17A/F2	IL-17C1	IL-17C2	IL-22
	Ich	CS vs Ctrl1	Gill	11.5212	55.9561	11.8561		858.429	50.0358		22.6833						-2.04738				▼						2.39976
			Liver		-2.91759	13.3285		8.18573	6.02841	8.74896	29.3871	-4.49677			-3.18852						-3.73961		-2.47293		-2.25195		-4.00621
			Spleen		2.15323		3.37074	60.5024	60.5024	3.4863	21.9782	-4.50648			-3.10947						-5.76505			▲
		NCS vs Ctrl1	Gill	8.38481	39.2452	8.29233	6.85795	1090.75	51.7365		12.964		6.0312			7.43901			19.9241		▼						2.23836
			Liver	-3.83452	-9.13204	11.1705	-4.27043	11.2274	5.84669	16.3621	17.4314	-16.6761			-12.0334					-9.3895			-5.05034		-12.6319		-16.2816
			Spleen	2.13404	2.92783		4.80898	59.5317	59.5317	3.85305	24.0506	-2.5562												▲
		Surv vs Ctrl2	Gill	3.8406	13.306	3.55373	8.34744	362.708	78.0323		26.1971	4.56305	8.28978			3.94493			52.5396	5.77025			-3.09799
			Liver	-3.71035	-3.60056	10.1105	-2.89231	3.38333	8.94105	12.6504	22.6239	-4.92761	-4.17051		-5.44232	-2.06321	-2.61273	-4.90943	4.12514			3.10468	-3.17529	NS	-5.9555		-3.43166
			Spleen				3.31578	7.8221	7.8221	5.09981	54.8383	-3.29792		-2.23285	-3.57074	2.10798		-3.81995	2.27066	-2.53924	-5.69288	16.4362	-6.55245	-3.50845	NS
		CS vs NCS	Gill																		97.0059
			Liver																						2.30706
			Spleen
	Areomonas	CS vs Ctrl1	Gill	95.4979	143.441	35.3262		142.091	183.754	3.44698	64.4749							-3.14996					-4.4398				44.963
			Liver	2666.38	355.792	50.9379	211.827	701.354	6139.9	25.802	37415.1	32.5988		2.73082	29.5278	6.19244			5.07943				3.53898		15.9158	▲	85.3245
			Spleen	311.697	63.6123	77.2074	714.312	222.895	10221.6	4.03765	2281.87	12.7994			26.8838				4.71743						▲	10.2778
		NCS vs Ctrl1	Gill	5.73252	10.7766	3.71622		12.9466	27.1367	2.77247	13.5036							-2.91366									2.68174
			Liver	292.521	92.4115	5.79354	72.3985	208.482	1230.25	27.9913	2794.64	37.8929		3.25602	14.8574	4.67279			5.93444				5.04523		17.1799	▼	233.152
			Spleen	31.1106	14.4337	18.2944	125.982	156.305	1339.63	5.81931	341.246	7.45737	2.7441		7.10886				3.01606						▲	6.2396	11.1537
		Surv vs Ctrl2	Gill		-3.1846		2.69488		2.48783													-2.16312		3.39377			4.1937
			Liver	2.08156		2.09136				3.70065						4.07776			2.64349
			Spleen		NS			16.3136	6.29535	2.0734	3.2444								2.80759						▲
		CS vs NCS	Gill	4.28203	3.56218	3.00858	2.88959	2.94903	3.33065		2.29201		2.34232		2.06546												3.64413
			Liver	3.5592	2.24908	2.58481	2.16722	2.08309	2.82213		6.11583
			Spleen	3.90539	3.59231	2.68403	3.15336		3.89201		3.37209				2.53221										▲
	Flavo	CS vs Ctrl1	Gill	30.44	97.31	14		124.29	1687.23	9.73	162.52																6.27
			Liver	121.56	37.53	11.68	539.53	49.35	11855.8	8.37	1460.03	15.08			4.33				15.52			3.55			2.31	2.01	6.55
			Spleen	89.13	5.54	21.8	58.26	10.05	1229.43	2.74	933.89										-5.49
		NCS vs Ctrl1	Gill	2.15	2.15		4.98	8.51	3.77	3.17					2.63												2.3
			Liver					2.24	4.42							-2.01											2.39
			Spleen						4.29																▲
		Surv vs Ctrl2	Gill				3.68						2.38						2.16			5.83		2.81	5.9	5.14	11.78
			Liver			-2.14					-40.12	3.75						2.46									26.05
			Spleen				-3.46				-6.36											-8.76		-2.75
		CS vs NCS	Gill	4.09	6.97	2.99	4.27	4.36	25.32		15.65		3.11						2.55
			Liver	9.98	3.03	3.67	16.97	5.94	49.31	2.46	42.9	4.76			2.64				3.43					NS
			Spleen	7.84	2.13	4.25	6.73	4.13	16.28		28.2									-2.56
	Vibrio	CS vs Ctrl1	Gill	417.413	308.806	52.2974		210.061	481.926	4.76563	239.448						-2.49205	-3.41527									206.882
			Liver	337.917	▲	448.543	▲	106.279	81285.7	3.56536	48014.8				72.5977				2.46432					NS	▲	▲	▲
			Spleen	257.186	1234.75	410.193	235.367	279.105	1640.59		1875.86	▲			95.3614						-3.02164			NS		2.70025
		NCS vs Ctrl1	Gill	23.7688	56.4355	6.08522	33.1706	55.7796	27.8641	3.19599	35.7119		8.69087		8.68671			6.23188	4.04928				2.99315				15.5445
			Liver	1210.95	▲	151.373	3.02551	221.868	4240.45	2.74283	2927.64	2.92156			40.1646					-2.33752				NS	▲	▲	▲
			Spleen	29.7469	86.1433	56.9122	44.3676	487.751	271.724		322.242	▲	7.38194		50.7968									NS		2.00189	23.8647
		Surv vs Ctrl2	Gill		2.53064	2.93252	2.05179	3.20058	5.9869			2.57806	2.66787		2.70462	2.41345	2.98842	2.38313	5.8893		2.21533		3.33936			2.69107	2.20658
			Liver		NS		NS						-4.21901									-3.23303		NS	NS	NS	NS
			Spleen	-23.7012																				NS	NS
		CS vs NCS	Gill	7.49364	3.86078	4.1903		2.72221	6.87244		3.85161				2.14887		-2.07037						-2.09617				6.58924
			Liver	-3.95607		2.01332			7.50018		6.39433	-2.33384											-2.38703
			Spleen		5.28877	3.47866	2.64822		2.80673		3.01467	2.33002								-2.6255							9.40049
	Yersinia	CS vs Ctrl1	Gill	221.9	753.66	53.64		342.46	885.56	4.21	207.23							-2.23					221.9				75.35
			Liver	6485.49	459.23	655.15	241.07	180.91	10198	31.48	64738.4	73.95		2.62	73.95	2.14			5.63				3.32	▲	81.44	34.8	26.58
			Spleen	205.74	669.37	360.7	89.7	40.67	2046.19		7171.21	38.59			9.4				-2.62					▲	▲	8.75	▲
		NCS vs Ctrl1	Gill	4.85	34.52	3.26	5.74	20.28	147.24	3.61	45.28		2.77						2.85				4.85
			Liver	220.61	28.29	26.95	66.49	509.23	1574.85	40.67	32012.2	19.92		2.8	12.99				2.22				2.29	▲	3.63	13.75
			Spleen	116.3	30.83	42.12	270.97	684.41	1729.81	6.48	4393.03	▲	12.41		37.04									▲	▲	19.22	▲
		Surv vs Ctrl2	Gill																			-2.34
			Liver					14.68		4.5					3.01		2.4							NS
			Spleen					6.19	3.65		5.65	▲			2.21							3.22		▲	▲
		CS vs NCS	Gill	7.66	5.1	4.51	2.42	4.06	2.68		2.51		4.05		2.59								7.66				9.03
			Liver	5.87	5.18	5.56	2.13		2.59						2.47										4.45		5.48
			Spleen		5.28	3.26		-5.36		-3.76		4.57			-2.23					-2.23					2.48		4.57
				CS: Clinical Signs					Qualitative assesment, relative to un-infected control:
				NSC: No Clinical Signs					▲	Up-regulation
				Surv: survivors					▼	Down-regulation
										Non significant regulation
				Aterisks indicate genes originally allocated to the pleiotropic group

## Sheet: Quantitative Assessment
		Significant differeces compaired to Ctrl
Pathogen		GOI	NCS	CS	Surv
As	Liver	IL-17C2	▼	▲	NS
As	Liver	IL-6			NS
As	Spleen	IL-17C1	▲	▲	▲
Fp	Spleen	IL-17C1	▲	▲
Im	Gill	TCR ß	▼	▼
Im	Liver	IL-17A/F2			NS
Im	Spleen	IL-17A/F2	▲	▲	▲
Im	Spleen	IL-17C1			NS
Va	Liver	IL-10	▲	▲	NS
Va	Liver	IL-17A/F2	NS	NS	NS
Va	Liver	IL-17C1	▲	▲	NS
Va	Liver	IL-17C2	▲	▲	NS
Va	Liver	IL-22	▲	▲	NS
Va	Liver	IL-6	▲	▲	NS
Va	Spleen	C3	▲	▲
Va	Spleen	IL-17A/F2	NS	NS	NS
Va	Spleen	IL-17C1	▲	▲	NS
Yr	Liver	IL-17A/F2	▲	▲	NS
Yr	Spleen	IL-17A/F2	▲	▲	▲
Yr	Spleen	IL-17C1	▲	▲	▲
Yr	Spleen	IL-22	▲	▲
Yr	Spleen	INFγ	▲	▲
