# Supplementary material for: Differential immune gene expression in rainbow trout, Oncorhynchus mykiss (walbaum), exposed to five pathogens: Aeromonas salmonicida, Flavobacterium psychrophilum, Vibrio anguillarum, Yersinia ruckeri and Ichthyophthirius multifiliis
Source: Comp Immunol Rep. 2024 Sep 12;7:200166. doi: 10.1016/j.cirep.2024.200166 (PMC11437762; doi:10.1016/j.cirep.2024.200166)
Supplement: Supplementary file 6 — Supplementary material file 5. Eigenvalues, Pattern matrix etc. of the Principal Component Analysis (PCA). [file mmc6.xlsx]

## Sheet: Eigenvalues & Scree plot
Total Variance Explained
Principal
Component	Initial Eigenvalues	% of Variance	Cumulative %	Rotation Sums of Squared Loadingsa
1	9.813	40.889	40.889	8.607
2	2.997	12.489	53.378	2.716
3	1.646	6.859	60.237	4.958
4	1.29	5.373	65.61	2.383
5	1.219	5.079	70.689	2.489
6	0.959	3.997	74.686
7	0.823	3.429	78.115
8	0.687	2.863	80.978
9	0.635	2.647	83.624
10	0.548	2.285	85.91
11	0.528	2.201	88.11
12	0.479	1.995	90.105
13	0.397	1.656	91.761
14	0.354	1.476	93.237
15	0.292	1.216	94.453
16	0.262	1.09	95.542
17	0.223	0.928	96.47
18	0.192	0.802	97.272
19	0.182	0.757	98.03
20	0.175	0.73	98.759
21	0.108	0.45	99.21
22	0.088	0.368	99.578
23	0.059	0.244	99.822
24	0.043	0.178	100
Extraction Method: Principal Component Analysis.
a When components are correlated, sums of squared loadings cannot be added to obtain a total variance.
Principal component (PC) with eigenvalues >1 highlighted in grey

## Sheet: Pattern Matrix
Pattern Matrix								For 1-way ANOVA	PC1				PC2				PC3				PC4				PC5
Principal components (PC) →		1	2	3	4	5			Innate	Th1	Th2	Th17	Innate	Th1	Th2	Th17	Innate	Th1	Th2	Th17	Innate	Th1	Th2	Th17	Innate	Th1	Th2	Th17
Th1	IFNγ	0.472	0.286	0.481	-0.066	0.046			0.697	0.472	0.233	0.052	-0.157	0.286	0.695	0.037	0.298	0.481	0.022	0.557	-0.158	-0.066	0.18	0.74	0.088	0.046	0.113	-0.021
Th1	IL12	0.35	0.13	0.176	-0.279	0.609			0.667	0.35	-0.181	-0.006	-0.154	0.13	0.52	-0.07	0.315	0.176	-0.068	0.32	-0.118	-0.279	-0.208	-0.64	0.242	0.609	-0.526	0.021
Th1	TNFα	0.477	0.05	0.381	-0.183	0.002			0.825	0.477	-0.354	-0.071	0.11	0.05	0.506	0.111	-0.053	0.381	0.076	0.6	-0.04	-0.183	-0.18	-0.044	0.144	0.002	-0.388	0.168
Th2	IL4_13a	0.233	0.695	0.022	0.18	0.113			0.911	0.283	0.605	0.139	-0.063	0.083	0.646	-0.025	0.029	0.238	-0.268	0.725	-0.016	-0.463	-0.151	-0.049	0.098	-0.461	-0.023	-0.054
Th2	IgDm	-0.181	0.52	-0.068	-0.208	-0.526			0.837		-0.18	0.275	-0.084		0.685	-0.17	0.039		-0.05	0.668	0.032		-0.017	0.061	-0.502		-0.089	-0.186
Th2	IgDs	-0.354	0.506	0.076	-0.18	-0.388			0.895		-0.35	0.24	-0.122		0.544	-0.094	0.113		0.29	0.428	0.095		-0.033	-0.282	0.051		0.015	0.377
Th2	IgM	0.605	0.646	-0.268	-0.151	-0.023			0.67				-0.043				0.095				-0.293				0.285
Th2	IgT	-0.18	0.685	-0.05	-0.017	-0.089			0.787				0.04				0.261				0.067				0.065
Th2	TCRß	-0.35	0.544	0.29	-0.033	0.015
Treg	IL6	0.67	-0.043	0.095	-0.293	0.285		Mean	0.786125	0.3955	-0.0378333	0.104833	-0.059125	0.13725	0.599333	-0.0351667	0.137125	0.319	0.000333333	0.549667	-0.053875	-0.24775	-0.0681667	-0.0356667	0.058875	0.049	-0.149667	0.0508333
Treg	IL10	0.787	0.04	0.261	0.067	0.065
Treg	TGFß	0.283	0.083	0.238	-0.463	-0.461		One-way ANOVA using Tukey's multiple comparisons test
Th17	C3	0.052	0.037	0.557	0.74	-0.021		Innate vs. Th1	*	0.034			*	0.0148			ns	0.2479			ns	0.621			ns	>0,9999
Th17	IL2	-0.006	-0.07	0.32	-0.64	0.021		Innate vs. Th2	****	<0,0001			****	<0,0001			ns	0.3773			ns	0.9996			ns	0.5058
IL-17	IL17A_F2	-0.071	0.111	0.6	-0.044	0.168		Innate vs. Th17	****	<0,0001			ns	0.9655			***	0.0004			ns	0.9992			ns	>0,9999
IL-17	IL17C1	0.139	-0.025	0.725	-0.049	-0.054		Th1 vs. Th2	*	0.0244			****	<0,0001			*	0.0212			ns	0.7093			ns	0.6778
IL-17	Il17C2	0.275	-0.17	0.668	0.061	-0.186		Th1 vs. Th17	ns	0.1849			*	0.049			ns	0.1266			ns	0.5931			ns	>0,9999
IL-17	IL22	0.24	-0.094	0.428	-0.282	0.377		Th2 vs. Th17	ns	0.6602			****	<0,0001			****	<0,0001			ns	0.9963			ns	0.5908
Innate	IL1ß	0.697	-0.157	0.298	-0.158	0.088
Innate	IL8	0.667	-0.154	0.315	-0.118	0.242
Innate	Cathelicidin1	0.825	0.11	-0.053	-0.04	0.144
Innate	Cathelicidin2	0.911	-0.063	0.029	-0.016	0.098
Innate	Lysozyme	0.837	-0.084	0.039	0.032	-0.502
Innate	SAA	0.895	-0.122	0.113	0.095	0.051
	Extraction Method: Principal Component Analysis.
	Rotation Method: Oblimin with Kaiser Normalization.a
	a Rotation converged in 22 iterations.

## Sheet: KMO and Bartlett's Test
	KMO and Bartlett's Test
	Kaiser-Meyer-Olkin Measure of Sampling Adequacy.		0.907
	Bartlett's Test of Sphericity	Approx. Chi-Square	7089.93
		df	276
		Sig.	0

## Sheet: Pearson correlation test
			Pearson correlation
	Group	Organ	PC1 vs PC2	PC1 vs PC3	PC2 vs PC3
	All groups	All organs	-0.276072	0.867225	-0.0951404
	Control	All organs	0.349071	0.727949	0.460975
	Control	Gill	0.409257	0.622897	0.492361
	Control	Liver	0.403548	0.805835	0.476355
	Control	Spleen	0.255125	0.746297	0.420083
	NCS	All organs	0.0341396	0.830846	0.341852
	NCS	Gill	0.520712	0.702739	0.725905
	NCS	Liver	0.193068	0.910339	0.45988
	NCS	Spleen	-0.53705	0.914825	-0.430743
	CS	All organs	0.0206654	0.907329	-0.0598513
	CS	Gill	-0.368367	0.9042	-0.398852
	CS	Liver	0.325173	0.923573	0.406422
	CS	Spleen	-0.0689703	0.931512	-0.157494
	Surv	All organs	0.426042	0.5284	0.483627
	Surv	Gill	0.759034	0.296315	0.356253
	Surv	Liver	0.240603	0.600499	0.667402
	Surv	Spleen	-0.0889038	0.645	0.140242
	In all cases all five pathogens are used
